# Supplementary material for: Informed cover measurement: Guidelines and error for point‐intercept approaches
Source: Appl Plant Sci. 2021 Nov 1;9(9-10):e11446. doi: 10.1002/aps3.11446 (PMC8564103; doi:10.1002/aps3.11446)
Supplement: Supplementary file 1 — Appendix S1. Self‐calculating spreadsheet for the calculations developed in this paper. [file APS3-9-e11446-s001.xlsx]

## Sheet: Before fieldwork
Drezner and Drezner—Applications in Plant Sciences 2021 9(9-10)—Data Supplement S1
DOI 10.1002/aps3.11446
	For ONE species:		Estimated p:	0.2
			# of intercepts required for:		# of intercepts required for:
			Estimated p (cell E13) Eq. (6)		Any p Eq. (7)
Target expected error:	0.03		113.177		176.839
Target standard deviation	0.05		64		100
			Equation (9)		Equation (10)
Target confidence interval size:	0.1		245.853		384.146
Confidence level:	0.95
	1.95996

## Sheet: After fieldwork
								Confidence interval for total cover
				Total cover	Expected error	Standard deviation		Center	+	Interval
			Combined cover for all species entered below	0.5	0.0373869	0.0468575		0	0.215358	-0.215358	0.215358
									Confidence level	0.95	1.95996
				Individual results				Individual confidence intervals
		Intercepts	Covered	Cover	Expected error	Standard deviation		Center	+	Interval
	Species 1	200	21	0.105	0.0172954	0.0216766		0.112444	0.0427364	0.0697075	0.15518
	Species 2	150	4	0.0266667	0.0104957	0.0131544		0.0384859	0.028068	0.0104179	0.0665539
	Species 3	120	1	0.00833333	0.00662128	0.00829854		0.0235844	0.0221119	0.00147256	0.0456963
	Species 4	225	4	0.0177778	0.00702898	0.00880952		0.0258726	0.018938	0.0069346	0.0448106
	Species 5	225	8	0.0355556	0.00985011	0.0123453		0.043352	0.0252273	0.0181247	0.0685793
	Species 6	225	12	0.0533333	0.0119522	0.0149798		0.0608313	0.0300625	0.0307688	0.0908938
	Species 7	225	5	0.0222222	0.00784084	0.00982704		0.0302425	0.020714	0.00952848	0.0509564
	Species 8	225	7	0.0311111	0.00923514	0.0115745		0.0389821	0.0238318	0.0151504	0.0628139
	Species 9	225	25	0.111111	0.0167167	0.0209513		0.117639	0.0412377	0.0764015	0.158877
	Species 10	225	20	0.0888889	0.0151376	0.0189722		0.09579	0.0375117	0.0582783	0.133302
	Species 11
	Species 12
	Species 13
	Species 14
	Species 15
	Species 16
	Species 17
	Species 18
	Species 19
	Species 20
	Species 21
	Species 22
	Species 23
	Species 24
	Species 25
	Species 26
	Species 27
	Species 28
	Species 29
	Species 30
	Species 31
	Species 32
	Species 33
	Species 34
	Species 35
	Species 36
	Species 37
	Species 38
	Species 39
	Species 40
	Species 41
	Species 42
	Species 43
	Species 44
	Species 45
	Species 46
	Species 47
	Species 48
	Species 49
	Species 50
	Species 51
	Species 52
	Species 53
	Species 54
	Species 55
	Species 56
	Species 57
	Species 58
	Species 59
	Species 60
	Species 61
	Species 62
	Species 63
	Species 64
	Species 65
	Species 66
	Species 67
	Species 68
	Species 69
	Species 70
	Species 71
	Species 72
	Species 73
	Species 74
	Species 75
	Species 76
	Species 77
	Species 78
	Species 79
	Species 80
	Species 81
	Species 82
	Species 83
	Species 84
	Species 85
	Species 86
	Species 87
	Species 88
	Species 89
	Species 90
	Species 91
	Species 92
	Species 93
	Species 94
	Species 95
	Species 96
	Species 97
	Species 98
	Species 99
	Species 100
